# Supplementary material for: Amelioration of Dextran Sodium Sulfate-Induced Colitis in Mice through Oral Administration of Palmitoylethanolamide
Source: Biomedicines. 2024 May 2;12(5):1000. doi: 10.3390/biomedicines12051000 (PMC11117589; doi:10.3390/biomedicines12051000)
Supplement: Supplementary file 1 [file biomedicines-12-01000-s001.zip]

Archive with 1 entries (1 files):
- biomedicines-2957969-SI.pdf
